# Supplementary material for: Development of an AI-Empowered Novel Digital Monitoring System for Inhalation Flow Profiles
Source: Sensors (Basel). 2025 Jul 15;25(14):4402. doi: 10.3390/s25144402 (PMC12299986; doi:10.3390/s25144402)
Supplement: Supplementary file 1 [file sensors-25-04402-s001.zip]

Archive with 1 entries (1 files):
- sensors-3681312-supplementary.pdf
